# Supplementary material for: Direct assessment of possible mutations in the 23S rRNA gene encoding macrolide resistance in Chlamydia trachomatis
Source: PLoS One. 2022 May 10;17(5):e0265229. doi: 10.1371/journal.pone.0265229 (PMC9089867; doi:10.1371/journal.pone.0265229)
Supplement: S1 Table — The GenBank chlamydial 23S sequences were required to have at least 95% sequence identity to the reference genome (23S NC_000117.1, 878039–880902) to control for low quality sequences. (TXT) [file pone.0265229.s001.txt]

Accession	Order_genome	NCBI BLASTn database
CP017746.1	1	Nucleotide
CP017746.1	2	Nucleotide
CP017745.1	1	Nucleotide
CP017745.1	2	Nucleotide
CP017733.1	2	Nucleotide
CP017733.1	1	Nucleotide
CP017732.1	2	Nucleotide
CP017732.1	1	Nucleotide
CP020537.1	2	Nucleotide
CP020537.1	1	Nucleotide
CP020536.1	1	Nucleotide
CP020536.1	2	Nucleotide
CP020535.1	1	Nucleotide
CP020535.1	2	Nucleotide
CP010571.1	1	Nucleotide
CP010571.1	2	Nucleotide
CP006677.1	2	Nucleotide
CP006677.1	1	Nucleotide
HE601794.1	1	Nucleotide
HE601794.1	2	Nucleotide
HE601799.1	1	Nucleotide
HE601799.1	2	Nucleotide
HE601807.1	1	Nucleotide
HE601807.1	2	Nucleotide
CP002054.1	1	Nucleotide
CP002054.1	2	Nucleotide
CP002052.1	1	Nucleotide
CP002052.1	2	Nucleotide
CP001888.1	1	Nucleotide
CP001888.1	2	Nucleotide
AE001273.1	2	Nucleotide
AE001273.1	1	Nucleotide
CP002680.1	1	Nucleotide
CP002680.1	3	Nucleotide
CP002680.1	2	Nucleotide
CP002678.1	1	Nucleotide
CP002678.1	2	Nucleotide
CP017742.1	2	Nucleotide
CP017742.1	1	Nucleotide
CP017740.1	1	Nucleotide
CP017740.1	2	Nucleotide
CP017739.1	1	Nucleotide
CP017739.1	2	Nucleotide
CP017737.1	1	Nucleotide
CP017737.1	2	Nucleotide
CP017735.1	1	Nucleotide
CP017735.1	2	Nucleotide
CP017736.1	1	Nucleotide
CP017736.1	2	Nucleotide
CP017734.1	1	Nucleotide
CP017734.1	2	Nucleotide
CP018052.1	1	Nucleotide
CP016426.1	1	Nucleotide
CP016426.1	2	Nucleotide
CP016424.1	1	Nucleotide
CP016424.1	2	Nucleotide
CP016422.1	1	Nucleotide
CP016422.1	2	Nucleotide
CP016420.1	1	Nucleotide
CP016420.1	2	Nucleotide
CP016418.1	1	Nucleotide
CP016418.1	2	Nucleotide
CP007131.1	1	Nucleotide
CP007131.1	2	Nucleotide
CP006945.1	1	Nucleotide
CP006945.1	2	Nucleotide
CP006680.1	1	Nucleotide
CP006680.1	2	Nucleotide
CP006678.1	1	Nucleotide
CP006678.1	2	Nucleotide
CP002673.1	1	Nucleotide
CP002673.1	3	Nucleotide
CP002673.1	2	Nucleotide
HE601796.2	1	Nucleotide
HE601796.2	2	Nucleotide
HE601797.1	1	Nucleotide
HE601797.1	2	Nucleotide
HE601800.1	1	Nucleotide
HE601800.1	2	Nucleotide
HE601808.1	1	Nucleotide
HE601808.1	2	Nucleotide
HE601809.1	1	Nucleotide
HE601809.1	2	Nucleotide
HE601810.1	1	Nucleotide
HE601810.1	2	Nucleotide
FM872306.1	1	Nucleotide
FM872306.1	2	Nucleotide
CP002401.1	1	Nucleotide
CP002401.1	2	Nucleotide
CP001930.1	1	Nucleotide
CP001930.1	2	Nucleotide
CP001889.1	1	Nucleotide
CP001889.1	2	Nucleotide
CP001887.1	1	Nucleotide
CP001887.1	2	Nucleotide
FM872308.1	1	Nucleotide
FM872308.1	2	Nucleotide
FM872307.1	1	Nucleotide
FM872307.1	2	Nucleotide
CP000051.1	1	Nucleotide
CP000051.1	2	Nucleotide
CP017744.1	1	Nucleotide
CP017744.1	2	Nucleotide
CP017743.1	1	Nucleotide
CP017743.1	2	Nucleotide
CP017731.1	1	Nucleotide
CP017731.1	2	Nucleotide
CP015306.1	1	Nucleotide
CP015306.1	2	Nucleotide
CP015304.1	1	Nucleotide
CP015304.1	2	Nucleotide
CP015302.1	1	Nucleotide
CP015302.1	2	Nucleotide
CP015300.1	1	Nucleotide
CP015300.1	2	Nucleotide
CP015298.1	1	Nucleotide
CP015298.1	2	Nucleotide
CP015296.1	1	Nucleotide
CP015296.1	2	Nucleotide
CP015294.1	1	Nucleotide
CP015294.1	2	Nucleotide
CP010569.1	1	Nucleotide
CP010569.1	2	Nucleotide
CP010567.1	1	Nucleotide
CP010567.1	2	Nucleotide
HE605380.2	1	Nucleotide
HE605380.2	2	Nucleotide
HE605379.1	1	Nucleotide
HE605379.1	2	Nucleotide
CP006679.1	1	Nucleotide
CP006679.1	2	Nucleotide
CP006676.1	1	Nucleotide
CP006676.1	2	Nucleotide
CP006675.1	1	Nucleotide
CP006675.1	2	Nucleotide
CP006674.1	1	Nucleotide
CP006674.1	2	Nucleotide
CP006673.1	1	Nucleotide
CP006673.1	2	Nucleotide
CP006672.1	1	Nucleotide
CP006672.1	2	Nucleotide
CP006671.1	1	Nucleotide
CP006671.1	2	Nucleotide
CP002677.1	1	Nucleotide
CP002677.1	3	Nucleotide
CP002677.1	2	Nucleotide
HE601806.1	1	Nucleotide
HE601806.1	2	Nucleotide
HE601798.1	1	Nucleotide
HE601798.1	2	Nucleotide
HE601801.1	1	Nucleotide
HE601801.1	2	Nucleotide
HE601803.1	1	Nucleotide
HE601803.1	2	Nucleotide
HE601804.1	1	Nucleotide
HE601804.1	2	Nucleotide
HE601805.1	1	Nucleotide
HE601805.1	2	Nucleotide
HE601870.1	1	Nucleotide
HE601870.1	2	Nucleotide
CP001890.1	1	Nucleotide
CP001890.1	2	Nucleotide
CP001886.1	1	Nucleotide
CP001886.1	2	Nucleotide
NR_076160.1	1	Nucleotide
HF562300.1	1	Nucleotide
HF562300.1	2	Nucleotide
HF562298.1	1	Nucleotide
HF562298.1	2	Nucleotide
HE601802.1	1	Nucleotide
HE601802.1	2	Nucleotide
FN652779.2	1	Nucleotide
FN652779.2	2	Nucleotide
CP054430.1	1	Nucleotide
CP054430.1	2	Nucleotide
CP054432.1	1	Nucleotide
CP054432.1	2	Nucleotide
CP054428.1	1	Nucleotide
CP054428.1	2	Nucleotide
CP054426.1	1	Nucleotide
CP054426.1	2	Nucleotide
CP035484.1	1	Nucleotide
CP035484.1	2	Nucleotide
CP019387.1	1	Nucleotide
CP019387.1	2	Nucleotide
CP019386.1	1	Nucleotide
CP019386.1	2	Nucleotide
CP019385.1	1	Nucleotide
CP019385.1	2	Nucleotide
CP009923.1	1	Nucleotide
CP009923.1	2	Nucleotide
CP009925.1	1	Nucleotide
CP009925.1	2	Nucleotide
CP002682.1	1	Nucleotide
CP002682.1	2	Nucleotide
CP002681.1	1	Nucleotide
CP002681.1	2	Nucleotide
CP002679.1	1	Nucleotide
CP002679.1	2	Nucleotide
CP002676.1	1	Nucleotide
CP002676.1	2	Nucleotide
CP002675.1	1	Nucleotide
CP002675.1	2	Nucleotide
CP002674.1	1	Nucleotide
CP002674.1	2	Nucleotide
CP002672.1	1	Nucleotide
CP002672.1	2	Nucleotide
CP002671.1	1	Nucleotide
CP002671.1	2	Nucleotide
NR_103960.1	1	Nucleotide
CP003963.1	1	Nucleotide
CP003963.1	2	Nucleotide
CP003965.1	1	Nucleotide
CP003965.1	2	Nucleotide
HE601960.1	1	Nucleotide
HE601960.1	2	Nucleotide
HE601795.1	1	Nucleotide
HE601795.1	2	Nucleotide
HE601949.1	1	Nucleotide
HE601949.1	2	Nucleotide
HE601950.1	1	Nucleotide
HE601950.1	2	Nucleotide
HE601951.1	1	Nucleotide
HE601951.1	2	Nucleotide
HE601965.1	1	Nucleotide
HE601965.1	2	Nucleotide
HE601964.1	1	Nucleotide
HE601964.1	2	Nucleotide
HE601963.1	1	Nucleotide
HE601963.1	2	Nucleotide
HE601962.1	1	Nucleotide
HE601962.1	2	Nucleotide
HE601961.1	1	Nucleotide
HE601961.1	2	Nucleotide
HE601959.1	1	Nucleotide
HE601959.1	2	Nucleotide
HE601958.1	1	Nucleotide
HE601958.1	2	Nucleotide
HE601956.1	1	Nucleotide
HE601956.1	2	Nucleotide
HE601955.1	1	Nucleotide
HE601955.1	2	Nucleotide
HE601954.1	1	Nucleotide
HE601954.1	2	Nucleotide
HE601953.1	1	Nucleotide
HE601953.1	2	Nucleotide
HE601952.1	1	Nucleotide
HE601952.1	2	Nucleotide
AM884177.2	1	Nucleotide
AM884177.2	2	Nucleotide
CP002024.1	1	Nucleotide
CP002024.1	2	Nucleotide
AM884176.1	1	Nucleotide
AM884176.1	2	Nucleotide
U68443.2	1	Nucleotide
CP017730.1	2	Nucleotide
CP017730.1	1	Nucleotide
CP017738.1	1	Nucleotide
CP017738.1	2	Nucleotide
MN006991.1	1	Nucleotide
CP017741.1	2	Nucleotide
HE601957.1	1	Nucleotide
HE601957.1	2	Nucleotide
AY273794.1	1	Nucleotide
MN603926.1	1	Nucleotide
MN603925.1	1	Nucleotide
NC_000117.1	2	RefSeq
NC_000117.1	1	RefSeq
NC_022109.1	2	RefSeq
NC_022109.1	1	RefSeq
NZ_CP010571.1	1	RefSeq
NZ_CP010571.1	2	RefSeq
NC_017436.1	1	RefSeq
NC_017436.1	2	RefSeq
NC_017434.1	1	RefSeq
NC_017434.1	2	RefSeq
NC_017430.1	1	RefSeq
NC_017430.1	2	RefSeq
NC_020965.1	1	RefSeq
NC_020965.1	2	RefSeq
NC_020941.1	1	RefSeq
NC_020941.1	2	RefSeq
NC_020943.1	1	RefSeq
NC_020943.1	2	RefSeq
NZ_BCAM01000014.1	1	RefSeq
NZ_CP017733.1	2	RefSeq
NZ_CP017733.1	1	RefSeq
NZ_CP017732.1	2	RefSeq
NZ_CP017732.1	1	RefSeq
NZ_CP017746.1	1	RefSeq
NZ_CP017746.1	2	RefSeq
NZ_CP017745.1	1	RefSeq
NZ_CP017745.1	2	RefSeq
NZ_CP020537.1	2	RefSeq
NZ_CP020537.1	1	RefSeq
NZ_CP020535.1	1	RefSeq
NZ_CP020535.1	2	RefSeq
NZ_CP020536.1	1	RefSeq
NZ_CP020536.1	2	RefSeq
NC_021892.1	1	RefSeq
NC_021892.1	3	RefSeq
NC_021892.1	2	RefSeq
NC_021891.1	1	RefSeq
NC_021891.1	2	RefSeq
NZ_ABYD01000001.1	2	RefSeq
NZ_ABYD01000001.1	1	RefSeq
NZ_ABYE01000001.1	2	RefSeq
NZ_ABYE01000001.1	1	RefSeq
NC_022121.1	1	RefSeq
NC_022121.1	2	RefSeq
NC_022120.1	1	RefSeq
NC_022120.1	2	RefSeq
NC_007429.1	1	RefSeq
NC_007429.1	2	RefSeq
NC_023060.1	1	RefSeq
NC_023060.1	2	RefSeq
NZ_CP007131.1	1	RefSeq
NZ_CP007131.1	2	RefSeq
NZ_CP018052.1	1	RefSeq
NC_017437.1	1	RefSeq
NC_017437.1	2	RefSeq
NC_017440.1	1	RefSeq
NC_017440.1	2	RefSeq
NC_017432.1	1	RefSeq
NC_017432.1	2	RefSeq
NC_017429.1	1	RefSeq
NC_017429.1	2	RefSeq
NZ_CP016426.1	1	RefSeq
NZ_CP016426.1	2	RefSeq
NZ_CP016424.1	1	RefSeq
NZ_CP016424.1	2	RefSeq
NZ_CP016422.1	1	RefSeq
NZ_CP016422.1	2	RefSeq
NZ_CP016420.1	1	RefSeq
NZ_CP016420.1	2	RefSeq
NZ_JPNJ01000003.1	2	RefSeq
NZ_JPNJ01000003.1	1	RefSeq
NZ_JPNL01000002.1	2	RefSeq
NZ_JPNL01000002.1	1	RefSeq
NZ_JPNK01000002.1	2	RefSeq
NZ_JPNK01000002.1	1	RefSeq
NC_020940.1	1	RefSeq
NC_020940.1	2	RefSeq
NC_020944.1	1	RefSeq
NC_020944.1	2	RefSeq
NC_020970.1	1	RefSeq
NC_020970.1	2	RefSeq
NC_020968.1	1	RefSeq
NC_020968.1	2	RefSeq
NC_020966.1	1	RefSeq
NC_020966.1	2	RefSeq
NC_020939.1	1	RefSeq
NC_020939.1	2	RefSeq
NC_016798.1	1	RefSeq
NC_016798.1	2	RefSeq
NZ_CP017739.1	1	RefSeq
NZ_CP017739.1	2	RefSeq
NZ_CP017734.1	1	RefSeq
NZ_CP017734.1	2	RefSeq
NZ_CP017736.1	1	RefSeq
NZ_CP017736.1	2	RefSeq
NZ_CP017742.1	2	RefSeq
NZ_CP017742.1	1	RefSeq
NZ_CP017737.1	1	RefSeq
NZ_CP017737.1	2	RefSeq
NZ_CP017740.1	1	RefSeq
NZ_CP017740.1	2	RefSeq
NC_012687.1	1	RefSeq
NC_012687.1	2	RefSeq
NC_012686.1	1	RefSeq
NC_012686.1	2	RefSeq
NC_021888.1	1	RefSeq
NC_021888.1	3	RefSeq
NC_021888.1	2	RefSeq
NZ_CP017735.1	1	RefSeq
NZ_CP017735.1	2	RefSeq
NZ_CVNT01000005.1	1	RefSeq
NZ_CVNL01000005.1	1	RefSeq
NZ_CP015304.1	1	RefSeq
NZ_CP015304.1	2	RefSeq
NZ_CP015294.1	1	RefSeq
NZ_CP015294.1	2	RefSeq
NZ_CP015300.1	1	RefSeq
NZ_CP015300.1	2	RefSeq
NZ_CP015298.1	1	RefSeq
NZ_CP015298.1	2	RefSeq
NZ_CP015306.1	1	RefSeq
NZ_CP015306.1	2	RefSeq
NZ_CP015302.1	1	RefSeq
NZ_CP015302.1	2	RefSeq
NZ_CP015296.1	1	RefSeq
NZ_CP015296.1	2	RefSeq
NZ_ABYF01000001.1	1	RefSeq
NZ_ABYF01000001.1	2	RefSeq
NZ_ABYG01000001.1	1	RefSeq
NZ_ABYG01000001.1	2	RefSeq
NZ_ACFJ01000001.1	1	RefSeq
NZ_ACFJ01000001.1	2	RefSeq
NC_022119.1	1	RefSeq
NC_022119.1	2	RefSeq
NC_022118.1	1	RefSeq
NC_022118.1	2	RefSeq
NC_022117.1	1	RefSeq
NC_022117.1	2	RefSeq
NC_022110.1	1	RefSeq
NC_022110.1	2	RefSeq
NC_022108.1	1	RefSeq
NC_022108.1	2	RefSeq
NC_022107.1	1	RefSeq
NC_022107.1	2	RefSeq
NC_022106.1	1	RefSeq
NC_022106.1	2	RefSeq
NZ_CP010569.1	1	RefSeq
NZ_CP010569.1	2	RefSeq
NZ_CP010567.1	1	RefSeq
NZ_CP010567.1	2	RefSeq
NC_022548.1	1	RefSeq
NC_022548.1	2	RefSeq
NC_022537.1	1	RefSeq
NC_022537.1	2	RefSeq
NC_017953.1	1	RefSeq
NC_017953.1	2	RefSeq
NC_017952.1	1	RefSeq
NC_017952.1	2	RefSeq
NC_017951.1	1	RefSeq
NC_017951.1	2	RefSeq
NC_017439.1	1	RefSeq
NC_017439.1	2	RefSeq
NC_017431.1	1	RefSeq
NC_017431.1	2	RefSeq
NZ_JPNM01000003.1	2	RefSeq
NZ_JPNM01000003.1	1	RefSeq
NZ_JPND01000002.1	2	RefSeq
NZ_JPND01000002.1	1	RefSeq
NZ_JPNH01000003.1	2	RefSeq
NZ_JPNH01000003.1	1	RefSeq
NZ_JPNI01000003.1	2	RefSeq
NZ_JPNI01000003.1	1	RefSeq
NC_020964.1	1	RefSeq
NC_020964.1	2	RefSeq
NC_020967.1	1	RefSeq
NC_020967.1	2	RefSeq
NC_020971.1	1	RefSeq
NC_020971.1	2	RefSeq
NC_020942.1	1	RefSeq
NC_020942.1	2	RefSeq
NZ_CSTK01000001.1	1	RefSeq
NZ_CVNR01000001.1	1	RefSeq
NZ_CVNJ01000001.1	1	RefSeq
NZ_CVNS01000005.1	1	RefSeq
NZ_CVNQ01000002.1	1	RefSeq
NZ_CP017744.1	1	RefSeq
NZ_CP017744.1	2	RefSeq
NZ_CP017743.1	1	RefSeq
NZ_CP017743.1	2	RefSeq
NZ_CP017731.1	1	RefSeq
NZ_CP017731.1	2	RefSeq
NC_021890.1	1	RefSeq
NC_021890.1	3	RefSeq
NC_021890.1	2	RefSeq
NC_017441.1	1	RefSeq
NC_017441.1	2	RefSeq
NC_020969.1	1	RefSeq
NC_020969.1	2	RefSeq
NC_020512.1	1	RefSeq
NC_020512.1	2	RefSeq
NZ_CSTJ01000001.1	1	RefSeq
NC_020511.1	1	RefSeq
NC_020511.1	2	RefSeq
NZ_CVNC01000006.1	1	RefSeq
NC_010287.1	1	RefSeq
NC_010287.1	2	RefSeq
NZ_ACUI01000001.1	1	RefSeq
NZ_ACUI01000001.1	2	RefSeq
NZ_ACUI01000001.1	3	RefSeq
NC_010280.2	1	RefSeq
NC_010280.2	2	RefSeq
NZ_NHAT01000001.1	1	RefSeq
NZ_NHAT01000001.1	2	RefSeq
NZ_NHAZ01000001.1	1	RefSeq
NZ_NHAZ01000001.1	2	RefSeq
NZ_NHAV01000001.1	1	RefSeq
NZ_NHAV01000001.1	2	RefSeq
NZ_NHAX01000001.1	1	RefSeq
NZ_NHAX01000001.1	2	RefSeq
NZ_NHAW01000001.1	1	RefSeq
NZ_NHAW01000001.1	2	RefSeq
NZ_NHAU01000001.1	1	RefSeq
NZ_NHAU01000001.1	2	RefSeq
NZ_NHAY01000001.1	1	RefSeq
NZ_NHAY01000001.1	2	RefSeq
NZ_NHBA01000001.1	1	RefSeq
NZ_NHBA01000001.1	2	RefSeq
NC_020975.1	1	RefSeq
NC_020975.1	2	RefSeq
NC_020945.1	1	RefSeq
NC_020945.1	2	RefSeq
NC_020938.1	1	RefSeq
NC_020938.1	2	RefSeq
NC_020978.1	1	RefSeq
NC_020978.1	2	RefSeq
NC_020933.1	1	RefSeq
NC_020933.1	2	RefSeq
NC_020977.1	1	RefSeq
NC_020977.1	2	RefSeq
NC_020976.1	1	RefSeq
NC_020976.1	2	RefSeq
NC_020974.1	1	RefSeq
NC_020974.1	2	RefSeq
NC_020973.1	1	RefSeq
NC_020973.1	2	RefSeq
NC_020931.1	1	RefSeq
NC_020931.1	2	RefSeq
NC_020935.1	1	RefSeq
NC_020935.1	2	RefSeq
NC_020929.1	1	RefSeq
NC_020929.1	2	RefSeq
NC_020936.1	1	RefSeq
NC_020936.1	2	RefSeq
NC_020934.1	1	RefSeq
NC_020934.1	2	RefSeq
NC_020937.1	1	RefSeq
NC_020937.1	2	RefSeq
NC_020930.1	1	RefSeq
NC_020930.1	2	RefSeq
NZ_CAAKND010000008.1	1	RefSeq
NZ_CAAKND010000002.1	1	RefSeq
NZ_CP054432.1	1	RefSeq
NZ_CP054432.1	2	RefSeq
NZ_CP054430.1	1	RefSeq
NZ_CP054430.1	2	RefSeq
NZ_CP054428.1	1	RefSeq
NZ_CP054428.1	2	RefSeq
NZ_CP054426.1	1	RefSeq
NZ_CP054426.1	2	RefSeq
NZ_CVND01000020.1	1	RefSeq
NC_021898.1	1	RefSeq
NC_021898.1	2	RefSeq
NZ_CP009925.1	1	RefSeq
NZ_CP009925.1	2	RefSeq
NZ_CP009923.1	1	RefSeq
NZ_CP009923.1	2	RefSeq
NC_021899.1	1	RefSeq
NC_021899.1	2	RefSeq
NC_021897.1	1	RefSeq
NC_021897.1	2	RefSeq
NC_021896.1	1	RefSeq
NC_021896.1	2	RefSeq
NC_021895.1	1	RefSeq
NC_021895.1	2	RefSeq
NC_021893.1	1	RefSeq
NC_021893.1	2	RefSeq
NC_021889.1	1	RefSeq
NC_021889.1	2	RefSeq
NC_021887.1	1	RefSeq
NC_021887.1	2	RefSeq
NZ_CP035484.1	1	RefSeq
NZ_CP035484.1	2	RefSeq
NZ_CP019386.1	1	RefSeq
NZ_CP019386.1	2	RefSeq
NZ_CP019385.1	1	RefSeq
NZ_CP019385.1	2	RefSeq
NZ_CP019387.1	1	RefSeq
NZ_CP019387.1	2	RefSeq
NC_015744.1	1	RefSeq
NC_015744.1	2	RefSeq
NC_021052.1	1	RefSeq
NC_021052.1	2	RefSeq
NC_021050.1	1	RefSeq
NC_021050.1	2	RefSeq
NZ_CP017730.1	2	RefSeq
NZ_CP017730.1	1	RefSeq
NZ_JPNG01000002.1	2	RefSeq
NZ_JPNG01000002.1	1	RefSeq
NZ_CP017738.1	1	RefSeq
NZ_CP017738.1	2	RefSeq
NZ_CP017741.1	2	RefSeq
NZ_JPNC01000001.1	2	RefSeq
NZ_JPNC01000001.1	1	RefSeq
NZ_JPNE01000005.1	2	RefSeq
NZ_JPNE01000005.1	1	RefSeq
NZ_CVNC01000001.1	1	RefSeq
CVNX01000005.1	1	WGS
CVNW01000005.1	1	WGS
CVNV01000002.1	1	WGS
CVNV01000001.1	1	WGS
CVNU01000001.1	1	WGS
CVNP01000004.1	1	WGS
CVNM01000001.1	1	WGS
BCAM01000014.1	1	WGS
JPNL01000002.1	2	WGS
JPNL01000002.1	1	WGS
JPNK01000002.1	2	WGS
JPNK01000002.1	1	WGS
JPNJ01000003.1	2	WGS
JPNJ01000003.1	1	WGS
ABYE01000001.1	2	WGS
ABYE01000001.1	1	WGS
ABYD01000001.1	2	WGS
ABYD01000001.1	1	WGS
JPNM01000003.1	2	WGS
JPNM01000003.1	1	WGS
JPNI01000003.1	2	WGS
JPNI01000003.1	1	WGS
JPNH01000003.1	2	WGS
JPNH01000003.1	1	WGS
JPND01000002.1	2	WGS
JPND01000002.1	1	WGS
CVNT01000005.1	1	WGS
CVNS01000005.1	1	WGS
CVNR01000001.1	1	WGS
CVNQ01000002.1	1	WGS
CVNL01000005.1	1	WGS
CVNK01000001.1	1	WGS
CVNK01000001.1	2	WGS
CVNJ01000001.1	1	WGS
CVNI01000001.1	1	WGS
CTBL01000065.1	1	WGS
CSTN01000011.1	1	WGS
CSTK01000001.1	1	WGS
ACFJ01000001.1	1	WGS
ACFJ01000001.1	2	WGS
ABYG01000001.1	1	WGS
ABYG01000001.1	2	WGS
ABYF01000001.1	1	WGS
ABYF01000001.1	2	WGS
CSTJ01000001.1	1	WGS
NHBA01000001.1	1	WGS
NHBA01000001.1	2	WGS
NHAZ01000001.1	1	WGS
NHAZ01000001.1	2	WGS
NHAY01000001.1	1	WGS
NHAY01000001.1	2	WGS
NHAX01000001.1	1	WGS
NHAX01000001.1	2	WGS
NHAW01000001.1	1	WGS
NHAW01000001.1	2	WGS
NHAV01000001.1	1	WGS
NHAV01000001.1	2	WGS
NHAU01000001.1	1	WGS
NHAU01000001.1	2	WGS
NHAT01000001.1	1	WGS
NHAT01000001.1	2	WGS
CVOE01000053.1	1	WGS
CVOE01000053.1	2	WGS
CVOC01000248.1	1	WGS
CVNY01000015.1	1	WGS
CVND01000020.1	1	WGS
CVNC01000006.1	1	WGS
CVNB01000019.1	1	WGS
CAAKND010000008.1	1	WGS
CAAKND010000002.1	1	WGS
ACUI01000001.1	1	WGS
ACUI01000001.1	2	WGS
ACUI01000001.1	3	WGS
JPNG01000002.1	2	WGS
JPNG01000002.1	1	WGS
JPNC01000001.1	2	WGS
JPNC01000001.1	1	WGS
JPNE01000005.1	2	WGS
JPNE01000005.1	1	WGS
CVNC01000001.1	1	WGS
CVNN01000184.1	1	WGS
CVPJ01000176.1	1	WGS
CVOA01001095.1	1	WGS
CVOD01000676.1	1	WGS
CSTQ01000127.1	1	WGS
CSTQ01001279.1	2	WGS
CSTQ01001279.1	1	WGS
CVNO01000813.1	1	WGS
CVNN01000742.1	1	WGS
CVOA01006661.1	1	WGS
CVPJ01000304.1	1	WGS
CVNO01000258.1	1	WGS
CVNO01000258.1	2	WGS
CVOA01007499.1	1	WGS
