# Supplementary material for: Direct assessment of possible mutations in the 23S rRNA gene encoding macrolide resistance in Chlamydia trachomatis
Source: PLoS One. 2022 May 10;17(5):e0265229. doi: 10.1371/journal.pone.0265229 (PMC9089867; doi:10.1371/journal.pone.0265229)
Supplement: S2 Table — (TXT) [file pone.0265229.s002.txt]

Chlamydia_spp	Accession	Order_genome	NCBI BLASTn database
Chlamydia suis	CP035278.1	1	Nucleotide
Chlamydia suis	CP035278.1	2	Nucleotide
Chlamydia suis	LS398097.1	1	Nucleotide
Chlamydia suis	LS398097.1	2	Nucleotide
Chlamydia suis	LS398099.1	1	Nucleotide
Chlamydia suis	LS398099.1	2	Nucleotide
Chlamydia suis	LT860209.1	1	Nucleotide
Chlamydia suis	LT860209.1	2	Nucleotide
Chlamydia suis	LT999999.1	1	Nucleotide
Chlamydia suis	LT999999.1	2	Nucleotide
Chlamydia suis	LT999998.1	1	Nucleotide
Chlamydia suis	LT999998.1	2	Nucleotide
Chlamydia suis	LS398098.1	1	Nucleotide
Chlamydia suis	LS398098.1	2	Nucleotide
Chlamydia suis	LT860207.1	1	Nucleotide
Chlamydia suis	LT860207.1	2	Nucleotide
Chlamydia suis	LT821323.1	1	Nucleotide
Chlamydia suis	LT821323.1	2	Nucleotide
Chlamydia suis	U68420.2	1	Nucleotide
Chlamydia suis	LT999997.1	1	Nucleotide
Chlamydia suis	LT999997.1	2	Nucleotide
Chlamydia muridarum	CP027217.1	1	Nucleotide
Chlamydia muridarum	CP027217.1	2	Nucleotide
Chlamydia muridarum	CP027216.1	1	Nucleotide
Chlamydia muridarum	CP027216.1	2	Nucleotide
Chlamydia muridarum	CP027215.1	1	Nucleotide
Chlamydia muridarum	CP027215.1	2	Nucleotide
Chlamydia muridarum	CP027214.1	1	Nucleotide
Chlamydia muridarum	CP027214.1	2	Nucleotide
Chlamydia muridarum	CP027213.1	1	Nucleotide
Chlamydia muridarum	CP027213.1	2	Nucleotide
Chlamydia muridarum	CP027212.1	1	Nucleotide
Chlamydia muridarum	CP027212.1	2	Nucleotide
Chlamydia muridarum	CP027211.1	1	Nucleotide
Chlamydia muridarum	CP027211.1	2	Nucleotide
Chlamydia muridarum	CP027210.1	1	Nucleotide
Chlamydia muridarum	CP027210.1	2	Nucleotide
Chlamydia muridarum	CP027209.1	1	Nucleotide
Chlamydia muridarum	CP027209.1	2	Nucleotide
Chlamydia muridarum	CP027208.1	1	Nucleotide
Chlamydia muridarum	CP027208.1	2	Nucleotide
Chlamydia muridarum	CP027207.1	1	Nucleotide
Chlamydia muridarum	CP027207.1	2	Nucleotide
Chlamydia muridarum	CP007217.1	1	Nucleotide
Chlamydia muridarum	CP007217.1	2	Nucleotide
Chlamydia muridarum	CP009760.1	1	Nucleotide
Chlamydia muridarum	CP009760.1	2	Nucleotide
Chlamydia muridarum	CP009609.1	1	Nucleotide
Chlamydia muridarum	CP009609.1	2	Nucleotide
Chlamydia muridarum	CP009608.1	1	Nucleotide
Chlamydia muridarum	CP009608.1	2	Nucleotide
Chlamydia muridarum	CP007276.1	1	Nucleotide
Chlamydia muridarum	CP007276.1	2	Nucleotide
Chlamydia muridarum	CP006975.1	1	Nucleotide
Chlamydia muridarum	CP006975.1	2	Nucleotide
Chlamydia muridarum	CP006974.1	1	Nucleotide
Chlamydia muridarum	CP006974.1	2	Nucleotide
Chlamydia muridarum	NR_076163.1	1	Nucleotide
Chlamydia muridarum	CP063055.1	1	Nucleotide
Chlamydia muridarum	CP063055.1	2	Nucleotide
Chlamydia muridarum	AE002160.2	1	Nucleotide
Chlamydia muridarum	AE002160.2	2	Nucleotide
Chlamydia muridarum	U68437.2	1	Nucleotide
Chlamydia muridarum	CP027206.1	1	Nucleotide
Chlamydia muridarum	CP027206.1	2	Nucleotide
Chlamydia muridarum	U68436.4	1	Nucleotide
