# Supplementary material for: Direct assessment of possible mutations in the 23S rRNA gene encoding macrolide resistance in Chlamydia trachomatis
Source: PLoS One. 2022 May 10;17(5):e0265229. doi: 10.1371/journal.pone.0265229 (PMC9089867; doi:10.1371/journal.pone.0265229)
Supplement: S3 Table — OM320821 to OM320875). (TXT) [file pone.0265229.s003.txt]

Sequence.no	Case	Isolation.source	time.point	Isolate	Unique.identifier	Accession
1	22	Cervicovaginal	t0	Chlamydia trachomatis (NAAT positive)	Incure23S_Seq94296	OM320821
2	15	Cervicovaginal	t0	Chlamydia trachomatis (NAAT positive)	Incure23S_Seq61644	OM320822
3	23	Cervicovaginal	t0	Chlamydia trachomatis (NAAT positive)	Incure23S_Seq36581	OM320823
4	24	Cervicovaginal	t0	Chlamydia trachomatis (NAAT positive)	Incure23S_Seq44764	OM320824
5	25	Cervicovaginal	t0	Chlamydia trachomatis (NAAT positive)	Incure23S_Seq57987	OM320825
6	16	Cervicovaginal	t0	Chlamydia trachomatis (NAAT positive)	Incure23S_Seq85580	OM320826
7	26	Cervicovaginal	t0	Chlamydia trachomatis (NAAT positive)	Incure23S_Seq17057	OM320827
8	9	Cervicovaginal	t0	Chlamydia trachomatis (NAAT positive)	Incure23S_Seq83286	OM320828
9	27	Cervicovaginal	t0	Chlamydia trachomatis (NAAT positive)	Incure23S_Seq64579	OM320829
10	17	Cervicovaginal	t0	Chlamydia trachomatis (NAAT positive)	Incure23S_Seq68445	OM320830
11	28	Cervicovaginal	t0	Chlamydia trachomatis (NAAT positive)	Incure23S_Seq46990	OM320831
12	29	Cervicovaginal	t0	Chlamydia trachomatis (NAAT positive)	Incure23S_Seq12577	OM320832
13	30	Cervicovaginal	t0	Chlamydia trachomatis (NAAT positive)	Incure23S_Seq24634	OM320833
14	1	Cervicovaginal	t0	Chlamydia trachomatis (NAAT positive)	Incure23S_Seq51361	OM320834
15	19	Cervicovaginal	t0	Chlamydia trachomatis (NAAT positive)	Incure23S_Seq65499	OM320835
16	5	Cervicovaginal	t0	Chlamydia trachomatis (NAAT positive)	Incure23S_Seq18946	OM320836
17	31	Cervicovaginal	t0	Chlamydia trachomatis (NAAT positive)	Incure23S_Seq23179	OM320837
18	2	Cervicovaginal	t0	Chlamydia trachomatis (NAAT positive)	Incure23S_Seq31686	OM320838
19	2	Cervicovaginal	t6	Chlamydia trachomatis (NAAT positive)	Incure23S_Seq59174	OM320839
20	13	Cervicovaginal	t0	Chlamydia trachomatis (NAAT positive)	Incure23S_Seq48097	OM320840
21	32	Cervicovaginal	t0	Chlamydia trachomatis (NAAT positive)	Incure23S_Seq42768	OM320841
22	10	Cervicovaginal	t0	Chlamydia trachomatis (NAAT positive)	Incure23S_Seq59576	OM320842
23	33	Cervicovaginal	t0	Chlamydia trachomatis (NAAT positive)	Incure23S_Seq85993	OM320843
24	34	Cervicovaginal	t0	Chlamydia trachomatis (NAAT positive)	Incure23S_Seq63433	OM320844
25	35	Cervicovaginal	t0	Chlamydia trachomatis (NAAT positive)	Incure23S_Seq55777	OM320845
26	36	Cervicovaginal	t0	Chlamydia trachomatis (NAAT positive)	Incure23S_Seq42919	OM320846
27	37	Cervicovaginal	t0	Chlamydia trachomatis (NAAT positive)	Incure23S_Seq32490	OM320847
28	8	Cervicovaginal	t0	Chlamydia trachomatis (NAAT positive)	Incure23S_Seq83223	OM320848
29	38	Cervicovaginal	t0	Chlamydia trachomatis (NAAT positive)	Incure23S_Seq81049	OM320849
30	21	Cervicovaginal	t0	Chlamydia trachomatis (NAAT positive)	Incure23S_Seq38330	OM320850
31	18	Cervicovaginal	t0	Chlamydia trachomatis (NAAT positive)	Incure23S_Seq40625	OM320851
32	39	Cervicovaginal	t0	Chlamydia trachomatis (NAAT positive)	Incure23S_Seq78778	OM320852
33	3	Cervicovaginal	t0	Chlamydia trachomatis (NAAT positive)	Incure23S_Seq18008	OM320853
34	6	Cervicovaginal	t0	Chlamydia trachomatis (NAAT positive)	Incure23S_Seq90519	OM320854
35	40	Cervicovaginal	t0	Chlamydia trachomatis (NAAT positive)	Incure23S_Seq84813	OM320855
36	41	Cervicovaginal	t0	Chlamydia trachomatis (NAAT positive)	Incure23S_Seq94640	OM320856
37	4	Anorectal	t0	Chlamydia trachomatis (NAAT positive)	Incure23S_Seq61072	OM320857
38	4	Anorectal	t15	Chlamydia trachomatis (NAAT positive)	Incure23S_Seq30726	OM320858
39	4	Anorectal	t16	Chlamydia trachomatis (NAAT positive)	Incure23S_Seq46072	OM320859
40	23	Anorectal	t0	Chlamydia trachomatis (NAAT positive)	Incure23S_Seq20924	OM320860
41	13	Anorectal	t0	Chlamydia trachomatis (NAAT positive)	Incure23S_Seq82901	OM320861
42	42	Anorectal	t0	Chlamydia trachomatis (NAAT positive)	Incure23S_Seq68730	OM320862
43	12	Anorectal	t0	Chlamydia trachomatis (NAAT positive)	Incure23S_Seq98540	OM320863
44	43	Anorectal	t0	Chlamydia trachomatis (NAAT positive)	Incure23S_Seq66018	OM320864
45	6	Anorectal	t0	Chlamydia trachomatis (NAAT positive)	Incure23S_Seq22449	OM320865
46	6	Anorectal	t13	Chlamydia trachomatis (NAAT positive)	Incure23S_Seq11943	OM320866
47	6	Anorectal	t16	Chlamydia trachomatis (NAAT positive)	Incure23S_Seq46121	OM320867
48	3	Anorectal	t0	Chlamydia trachomatis (NAAT positive)	Incure23S_Seq84560	OM320868
49	44	Cervicovaginal	t0	Chlamydia trachomatis (NAAT positive)	Incure23S_Seq93541	OM320869
50	45	Cervicovaginal	t0	Chlamydia trachomatis (NAAT positive)	Incure23S_Seq13105	OM320870
51	46	Cervicovaginal	t0	Chlamydia trachomatis (NAAT positive)	Incure23S_Seq73775	OM320871
52	14	Cervicovaginal	t0	Chlamydia trachomatis (NAAT positive)	Incure23S_Seq28171	OM320872
53	7	Cervicovaginal	t0	Chlamydia trachomatis (NAAT positive)	Incure23S_Seq22481	OM320873
54	7	Cervicovaginal	t16	Chlamydia trachomatis (NAAT positive)	Incure23S_Seq73152	OM320874
55	47	Cervicovaginal	t0	Chlamydia trachomatis (NAAT positive)	Incure23S_Seq54444	OM320875
